# Supplementary material for: Impact of Stress on Adrenal and Neuroendocrine Responses, Body Composition, and Physical Performance Amongst Women in Demanding Tactical Occupations: A Scoping Review
Source: Metabolites. 2025 Jul 29;15(8):506. doi: 10.3390/metabo15080506 (PMC12388157; doi:10.3390/metabo15080506)
Supplement: Supplementary file 1 [file metabolites-15-00506-s001.zip]

Archive with 3 entries (3 files):
- TABLE-S1_Full-Search-Strategy.pdf
- TABLE-S2_Excluded-Studies-Full-Text.pdf
- TABLE-S3_Reporting-Qual-Summary-Table.pdf
